# Supplementary material for: ﻿Phalaenopsismedogensis (Orchidaceae, Epidendroideae, Vandeae), a new species from Xizang, China
Source: PhytoKeys. 2022 Nov 22;214:39–46. doi: 10.3897/phytokeys.214.93607 (PMC9836467; doi:10.3897/phytokeys.214.93607)
Supplement: XML Treatment for Phalaenopsis medogensis [file phytokeys.214.93607-treatment1.xml]

<!DOCTYPE tp:taxon-treatment
  PUBLIC "-//TaxonX//DTD Taxonomic Treatment Publishing DTD v0 20100105//EN" "tax-treatment-NSO.dtd">
<tp:taxon-treatment xmlns:tp="http://www.plazi.org/taxpub"><tp:treatment-meta><kwd-group><label>Taxon classification</label><kwd>
                <named-content content-type="kingdom">Plantae</named-content>
              </kwd><kwd>
                <named-content content-type="order">Asparagales</named-content>
              </kwd><kwd>
                <named-content content-type="family">Orchidaceae</named-content>
              </kwd></kwd-group><mixed-citation publication-type="journal"><person-group><name><surname>Ma</surname><given-names>Chong-Bo</given-names></name><name><surname>Wang</surname><given-names>Xi-Long</given-names></name><name><surname>Chen</surname><given-names>Wen-Shuai</given-names></name><name><surname>Liu</surname><given-names>Zhen</given-names></name><name><surname>Jin</surname><given-names>Xiao-Hua</given-names></name></person-group><article-title>﻿<italic><tp:taxon-name><tp:taxon-name-part taxon-name-part-type="genus" reg="Phalaenopsis">Phalaenopsis</tp:taxon-name-part><tp:taxon-name-part taxon-name-part-type="species" reg="medogensis">medogensis</tp:taxon-name-part></tp:taxon-name></italic> (<tp:taxon-name><tp:taxon-name-part taxon-name-part-type="family">Orchidaceae</tp:taxon-name-part></tp:taxon-name>, <tp:taxon-name><tp:taxon-name-part taxon-name-part-type="subfamily">Epidendroideae</tp:taxon-name-part></tp:taxon-name>, Vandeae), a new species from Xizang, China</article-title><source>PhytoKeys</source><day>22</day><month>11</month><year>2022</year><volume>214</volume><fpage>39</fpage><lpage>46</lpage><pub-id pub-id-type="doi">10.3897/phytokeys.214.93607</pub-id></mixed-citation></tp:treatment-meta><tp:nomenclature><label>﻿</label><tp:taxon-name>
              <object-id xmlns:xlink="http://www.w3.org/1999/xlink" content-type="arpha" xlink:type="simple">F1BBBD5A-3745-5AD3-AC02-8BE758099F62</object-id>
              <tp:taxon-name-part taxon-name-part-type="genus" reg="Phalaenopsis">Phalaenopsis</tp:taxon-name-part>
              <tp:taxon-name-part taxon-name-part-type="species" reg="medogensis">medogensis</tp:taxon-name-part>
              <object-id xmlns:xlink="http://www.w3.org/1999/xlink" content-type="ipni" xlink:type="simple">urn:lsid:ipni.org:names:77308554-1</object-id>
            </tp:taxon-name><tp:taxon-authority>X.H.Jin &amp; C.B.Ma</tp:taxon-authority><tp:taxon-status xmlns:xlink="http://www.w3.org/1999/xlink" xlink:type="simple">sp. nov.</tp:taxon-status><xref ref-type="fig" rid="F3">Figs 3</xref><xref ref-type="fig" rid="F4">, 4 墨脱蝴蝶兰</xref></tp:nomenclature><tp:treatment-sec sec-type="material" id="SECID0ESPAC"><title>Type.</title><p>China. Xizang Autonomous Region, Nyingchi City, Motuo County, elev. 800 m, 18 Apr 2022, Xiaohua Jin, Chongbo Ma &amp; Tiankai Zhang 38519 (holotype PE!, isotype, PE!).</p></tp:treatment-sec><tp:treatment-sec sec-type="diagnosis" id="SECID0EXPAC"><title>Diagnosis.</title><p><italic><tp:taxon-name><tp:taxon-name-part taxon-name-part-type="genus" reg="Phalaenopsis">Phalaenopsis</tp:taxon-name-part><tp:taxon-name-part taxon-name-part-type="species" reg="medogensis">medogensis</tp:taxon-name-part></tp:taxon-name></italic> is morphologically close to <italic><tp:taxon-name><tp:taxon-name-part taxon-name-part-type="genus" reg="Phalaenopsis">P.</tp:taxon-name-part><tp:taxon-name-part taxon-name-part-type="species" reg="deliciosa">deliciosa</tp:taxon-name-part></tp:taxon-name></italic>, <italic><tp:taxon-name><tp:taxon-name-part taxon-name-part-type="genus" reg="Phalaenopsis">P.</tp:taxon-name-part><tp:taxon-name-part taxon-name-part-type="species" reg="gibbosa">gibbosa</tp:taxon-name-part></tp:taxon-name></italic> and <italic><tp:taxon-name><tp:taxon-name-part taxon-name-part-type="genus" reg="Phalaenopsis">P.</tp:taxon-name-part><tp:taxon-name-part taxon-name-part-type="species" reg="lobbii">lobbii</tp:taxon-name-part></tp:taxon-name></italic>, but readily distinguished from them by its column foot having a pair of triangular wings, and a lip with concave subrectangular lateral lobes, that are white with a deep purplish-red spot in their lower part and hairy and pale yellow with dense rust-coloured spots in their upper part, and a rhombic mid-lobe with a fleshy horned appendage at base and grooved in the centre (Table <xref ref-type="table" rid="T1">1</xref>).</p><fig id="F3" position="float" orientation="portrait"><object-id xmlns:xlink="http://www.w3.org/1999/xlink" content-type="doi" xlink:type="simple">10.3897/phytokeys.214.93607.figure3</object-id><object-id xmlns:xlink="http://www.w3.org/1999/xlink" content-type="arpha" xlink:type="simple">37806D5C-CDBE-50BF-B487-E00C7CD48993</object-id><label>Figure 3.</label><caption><p>Habitat and plants of <italic><tp:taxon-name><tp:taxon-name-part taxon-name-part-type="genus" reg="Phalaenopsis">Phalaenopsis</tp:taxon-name-part><tp:taxon-name-part taxon-name-part-type="species" reg="medogensis">medogensis</tp:taxon-name-part></tp:taxon-name></italic>.</p></caption><graphic xmlns:xlink="http://www.w3.org/1999/xlink" xlink:href="phytokeys-214-039_article-93607__-g003.jpg" position="float" orientation="portrait" xlink:type="simple" id="oo_772638.jpg"><uri content-type="original_file" xlink:type="simple">https://binary.pensoft.net/fig/772638</uri></graphic></fig><p>Epiphytic plant. Roots greenish, elongate, flattened, densely verrucose and prostrate along the twigs or trunk. Stem very short. Leaf 1, oblong-elliptic, 7–10 × 3–4 cm. Inflorescences 1 or 2, suberect or arching, ca.12 cm long, unbranched, laxly 5–6 flowered; floral bracts ovate-triangular, 5–6 mm long. Flowers 1–1.2 cm in diameter, yellow; sepals and petals pure yellow, lacking spots or other colouration. Dorsal sepal similar to petals, elliptic, ca. 7–8 × 5 mm; lateral sepals broadly triangular, ca. 10 × 6 mm. Petals long elliptic, ca. 9 × 5 mm. Lip 3-lobed; lateral lobes subrectangular, concave, almost boat-shaped, 2 × 4 mm, lower part white with a deep purplish-red spot and hairy, upper part pale yellow with dense rust-coloured spots; mid-lobe rhombic, ca. 10 × 7 mm, disc grooved, base with a fleshy protuberant appendage; appendage with 2–3 teeth on either side, apex with two long horns. Column subparallel to mid-lobe, ca. 5 mm long; column foot ca. 4 mm long, with triangular wings on both sides; anther cap yellow, hemi-spherical.</p><fig id="F4" position="float" orientation="portrait"><object-id xmlns:xlink="http://www.w3.org/1999/xlink" content-type="doi" xlink:type="simple">10.3897/phytokeys.214.93607.figure4</object-id><object-id xmlns:xlink="http://www.w3.org/1999/xlink" content-type="arpha" xlink:type="simple">26860E9B-6329-553E-9837-DD8A91B2D7FC</object-id><label>Figure 4.</label><caption><p>Flowers of <italic><tp:taxon-name><tp:taxon-name-part taxon-name-part-type="genus" reg="Phalaenopsis">Phalaenopsis</tp:taxon-name-part><tp:taxon-name-part taxon-name-part-type="species" reg="medogensis">medogensis</tp:taxon-name-part></tp:taxon-name></italic> X.H. Jin &amp; C.B. Ma, sp. nov. <bold>A</bold> front view of flower <bold>B</bold> lateral view of flower <bold>C</bold> front view of flower, showing basal part of lip <bold>D</bold> lateral view of column, ovary and pedicel <bold>E</bold> lip, side view <bold>F</bold> lip, dorsal view <bold>G</bold> column and column foot <bold>H</bold> dorsal sepal <bold>I</bold> petal <bold>J</bold> lateral sepal <bold>K</bold> anther cap. Photographed by Xiaohua Jin and Chongbo Ma.</p></caption><graphic xmlns:xlink="http://www.w3.org/1999/xlink" xlink:href="phytokeys-214-039_article-93607__-g004.jpg" position="float" orientation="portrait" xlink:type="simple" id="oo_772639.jpg"><uri content-type="original_file" xlink:type="simple">https://binary.pensoft.net/fig/772639</uri></graphic></fig></tp:treatment-sec><tp:treatment-sec sec-type="etymology" id="SECID0EVDAE"><title>Etymology.</title><p>The epithet “<italic><tp:taxon-name><tp:taxon-name-part taxon-name-part-type="genus" reg="Phalaenopsis"/><tp:taxon-name-part taxon-name-part-type="species" reg="medogensis">medogensis</tp:taxon-name-part></tp:taxon-name></italic>” refers to the type locality of the new species, Medog County, Nyingchi City, Xizang Autonomous Region, China.</p></tp:treatment-sec><tp:treatment-sec sec-type="distribution" id="SECID0EFEAE"><title>Distribution and habitat.</title><p><italic><tp:taxon-name><tp:taxon-name-part taxon-name-part-type="genus" reg="Phalaenopsis">Phalaenopsis</tp:taxon-name-part><tp:taxon-name-part taxon-name-part-type="species" reg="medogensis">medogensis</tp:taxon-name-part></tp:taxon-name></italic> is currently known only from the type locality in Motuo, Xizang, China. It is epiphytic on trunks and twigs at elevations of 700–900m along the hot valley of the Yarlungzangbo River.</p></tp:treatment-sec><tp:treatment-sec sec-type="phenology" id="SECID0EWEAE"><title>Phenology.</title><p>Flowering in March to April.</p></tp:treatment-sec><tp:treatment-sec sec-type="conservation status" id="SECID0E2EAE"><title>Conservation status.</title><p><italic><tp:taxon-name><tp:taxon-name-part taxon-name-part-type="genus" reg="Phalaenopsis">Phalaenopsis</tp:taxon-name-part><tp:taxon-name-part taxon-name-part-type="species" reg="medogensis">medogensis</tp:taxon-name-part></tp:taxon-name></italic> grows in the tropical rain forest in Motuo County. At least one population of about 30 plants was discovered during our fieldwork. The habitat has been significantly damaged due to the development of agriculture and road construction. We tentatively assessed the risk of extinction of the <italic><tp:taxon-name><tp:taxon-name-part taxon-name-part-type="genus" reg="Phalaenopsis">Phalaenopsis</tp:taxon-name-part><tp:taxon-name-part taxon-name-part-type="species" reg="medogensis">medogensis</tp:taxon-name-part></tp:taxon-name></italic> as Critically Endangered (<abbrev xmlns:xlink="http://www.w3.org/1999/xlink" xlink:title="Critically Endangered" id="ABBRID0EXFAE" xlink:type="simple">CR</abbrev>) under criteria B2ab(i, ii, iii, iv, v) according to the IUCN criteria version 15.1 (<xref ref-type="bibr" rid="B6">IUCN 2022</xref>).</p></tp:treatment-sec><tp:treatment-sec sec-type="notes" id="SECID0E6FAE"><title>Note.</title><p><italic><tp:taxon-name><tp:taxon-name-part taxon-name-part-type="genus" reg="Phalaenopsis">P.</tp:taxon-name-part><tp:taxon-name-part taxon-name-part-type="species" reg="medogensis">medogensis</tp:taxon-name-part></tp:taxon-name></italic> is similar to three species in subgen. <tp:taxon-name><tp:taxon-name-part taxon-name-part-type="genus" reg="Phalaenopsis"/><tp:taxon-name-part taxon-name-part-type="subgenus" reg="Parishianae">Parishianae</tp:taxon-name-part></tp:taxon-name>, namely, <italic><tp:taxon-name><tp:taxon-name-part taxon-name-part-type="genus" reg="Phalaenopsis">P.</tp:taxon-name-part><tp:taxon-name-part taxon-name-part-type="species" reg="deliciosa">deliciosa</tp:taxon-name-part></tp:taxon-name></italic>, <italic><tp:taxon-name><tp:taxon-name-part taxon-name-part-type="genus" reg="Phalaenopsis">P.</tp:taxon-name-part><tp:taxon-name-part taxon-name-part-type="species" reg="gibbosa">gibbosa</tp:taxon-name-part></tp:taxon-name></italic> and <italic><tp:taxon-name><tp:taxon-name-part taxon-name-part-type="genus" reg="Phalaenopsis">P.</tp:taxon-name-part><tp:taxon-name-part taxon-name-part-type="species" reg="lobbii">lobbii</tp:taxon-name-part></tp:taxon-name></italic>, but is readily distinguished from them based on morphological characters given in Table <xref ref-type="table" rid="T1">1</xref>.</p><table-wrap id="T1" position="float" orientation="portrait"><label>Table 1.</label><caption><p>Morphological comparison of <italic><tp:taxon-name><tp:taxon-name-part taxon-name-part-type="genus" reg="Phalaenopsis">Phalaenopsis</tp:taxon-name-part><tp:taxon-name-part taxon-name-part-type="species" reg="medogensis">medogensis</tp:taxon-name-part></tp:taxon-name></italic> and similar species.</p></caption><table id="TID0EZ6AE" rules="all"><tbody><tr><th rowspan="1" colspan="1"/><th rowspan="1" colspan="1">
                      <italic>
                        <tp:taxon-name><tp:taxon-name-part taxon-name-part-type="genus" reg="Phalaenopsis">P.</tp:taxon-name-part><tp:taxon-name-part taxon-name-part-type="species" reg="medogensis">medogensis</tp:taxon-name-part></tp:taxon-name>
                      </italic>
                    </th><th rowspan="1" colspan="1">
                      <italic>
                        <tp:taxon-name><tp:taxon-name-part taxon-name-part-type="genus" reg="Phalaenopsis">P.</tp:taxon-name-part><tp:taxon-name-part taxon-name-part-type="species" reg="deliciosa">deliciosa</tp:taxon-name-part></tp:taxon-name>
                      </italic>
                    </th><th rowspan="1" colspan="1">
                      <italic>
                        <tp:taxon-name><tp:taxon-name-part taxon-name-part-type="genus" reg="Phalaenopsis">P.</tp:taxon-name-part><tp:taxon-name-part taxon-name-part-type="species" reg="gibbosa">gibbosa</tp:taxon-name-part></tp:taxon-name>
                      </italic>
                    </th><th rowspan="1" colspan="1">
                      <italic>
                        <tp:taxon-name><tp:taxon-name-part taxon-name-part-type="genus" reg="Phalaenopsis">P.</tp:taxon-name-part><tp:taxon-name-part taxon-name-part-type="species" reg="lobbii">lobbii</tp:taxon-name-part></tp:taxon-name>
                      </italic>
                    </th></tr><tr><td rowspan="1" colspan="1">Flower colour</td><td rowspan="1" colspan="1">yellow</td><td rowspan="1" colspan="1">white with pale purple stripes or markings</td><td rowspan="1" colspan="1">white tinged with orange</td><td rowspan="1" colspan="1">White</td></tr><tr><td rowspan="1" colspan="1">Lateral sepals</td><td rowspan="1" colspan="1">broadly triangular, ca. 10 × 6 mm transversely spreading</td><td rowspan="1" colspan="1">obliquely ovate, 5.5–6 × 3.5–4 mm curving backwards</td><td rowspan="1" colspan="1">obliquely ovate or ovate-elliptic, about 6.5 × 4.5 mm</td><td rowspan="1" colspan="1">obliquely ovate to suborbicular, 8 × 7 mm, somewhat reflexed</td></tr><tr><td rowspan="1" colspan="1">Mid-lobe of lip</td><td rowspan="1" colspan="1">rhombic, 10 × 7 mm; disc grooved with a fleshy protuberant appendage; appendage 2–3 teeth on either side and apex with two long horns</td><td rowspan="1" colspan="1">obovate-cuneate, 6 × 5 mm, apex emarginate, with a central ridge; disc with a flattened and Y-shaped appendage</td><td rowspan="1" colspan="1">broadly triangular, concave, apex rounded 5–6 × 6–8 mm; disc with a denticulate free callus</td><td rowspan="1" colspan="1">reniform, 6 × 10 mm, concave with lateral margins shallowly incurved; disc with a callus of four filiform appendages</td></tr><tr><td rowspan="1" colspan="1">Lateral lobes of lip</td><td rowspan="1" colspan="1">subrectangular, concave, almost boat-shaped, lower part white with a deep purplish-red spot and hairy, upper part pale yellow with dense rust-coloured spots</td><td rowspan="1" colspan="1">obliquely elliptic-obovate, rounded, with tooth-like flaps, base decurrent and forming a broadly conic spur</td><td rowspan="1" colspan="1">erect, linear, falcate, acuminate</td><td rowspan="1" colspan="1">erect, falcate, parallel to middle and then diverging and forming a U-shaped structure</td></tr><tr><td rowspan="1" colspan="1">Column foot</td><td rowspan="1" colspan="1">with triangular wings on both sides</td><td rowspan="1" colspan="1">without wings</td><td rowspan="1" colspan="1">without wings</td><td rowspan="1" colspan="1">without wings</td></tr></tbody></table></table-wrap></tp:treatment-sec><ref-list><ref id="B6"><mixed-citation xmlns:xlink="http://www.w3.org/1999/xlink" xlink:type="simple">IUCN (<year>2022</year>) Guidelines for Using the IUCN Red List Categories and Criteria. Version 15.1. <ext-link xlink:type="simple" ext-link-type="uri" xlink:href="https://www.iucnredlist.org/resources/redlistguidelines">https://www.iucnredlist.org/resources/redlistguidelines</ext-link> [accessed October 2022]</mixed-citation></ref></ref-list></tp:taxon-treatment>
